# Supplementary material for: Reduced Vastus Medialis/Lateralis EMG Ratio in Volleyballers with Chronic Knee Pain on Sports-Specific Surfaces: A Pilot Study
Source: Int J Environ Res Public Health. 2022 Aug 11;19(16):9920. doi: 10.3390/ijerph19169920 (PMC9408285; doi:10.3390/ijerph19169920)
Supplement: Supplementary file 1 [file ijerph-19-09920-s001.zip]

Archive with 1 entries (1 files):
- ijerph-1803292-supplementary.pdf
